# Supplementary material for: The Parallel Presentation of Two Functional CTL Epitopes Derived from the O and Asia 1 Serotypes of Foot-and-Mouth Disease Virus and Swine SLA-2*HB01: Implications for Universal Vaccine Development
Source: Cells. 2022 Dec 12;11(24):4017. doi: 10.3390/cells11244017 (PMC9777387; doi:10.3390/cells11244017)
Supplement: Supplementary file 1 [file cells-11-04017-s001.zip]

Archive with 1 entries (1 files):
- cells-1919632-supplementary.pdf
